# Supplementary material for: Type 2 Diabetes Related Mitochondrial Defects in Peripheral Mononucleated Blood Cells from Overweight Postmenopausal Women
Source: Biomedicines. 2023 Jan 3;11(1):121. doi: 10.3390/biomedicines11010121 (PMC9855941; doi:10.3390/biomedicines11010121)
Supplement: Supplementary file 1 [file biomedicines-11-00121-s001.zip]

Archive with 1 entries (1 files):
- biomedicines-2035536-supplementary.pdf
